# Supplementary material for: ﻿Four new species of Drymonia (Gesneriaceae) from South America: Tributes to inspirational leaders
Source: PhytoKeys. 2025 May 12;256:37–59. doi: 10.3897/phytokeys.256.148263 (PMC12089965; doi:10.3897/phytokeys.256.148263)
Supplement: XML Treatment for Drymonia clavijoiae [file phytokeys.256.148263-treatment1.xml]

<!DOCTYPE tp:taxon-treatment
  PUBLIC "-//TaxonX//DTD Taxonomic Treatment Publishing DTD v0 20100105//EN" "tax-treatment-NSO.dtd">
<tp:taxon-treatment xmlns:tp="http://www.plazi.org/taxpub"><tp:treatment-meta><kwd-group><label>Taxon classification</label><kwd>
              <named-content content-type="kingdom">Plantae</named-content>
            </kwd><kwd>
              <named-content content-type="order">Lamiales</named-content>
            </kwd><kwd>
              <named-content content-type="family">Gesneriaceae</named-content>
            </kwd></kwd-group><mixed-citation publication-type="journal"><person-group><name><surname>Clark</surname><given-names>John L.</given-names></name></person-group><article-title>﻿Four new species of <italic><tp:taxon-name><tp:taxon-name-part taxon-name-part-type="genus" reg="Drymonia">Drymonia</tp:taxon-name-part></tp:taxon-name></italic> (<tp:taxon-name><tp:taxon-name-part taxon-name-part-type="family">Gesneriaceae</tp:taxon-name-part></tp:taxon-name>) from South America: Tributes to inspirational leaders</article-title><source>PhytoKeys</source><day>12</day><month>05</month><year>2025</year><volume>256</volume><fpage>37</fpage><lpage>59</lpage><pub-id pub-id-type="doi">10.3897/phytokeys.256.148263</pub-id></mixed-citation></tp:treatment-meta><tp:nomenclature><label>﻿</label><tp:taxon-name>
            <object-id xmlns:xlink="http://www.w3.org/1999/xlink" content-type="arpha" xlink:type="simple">A5DFA55D-CB29-5872-97D7-4EA7A4C114D2</object-id>
            <tp:taxon-name-part taxon-name-part-type="genus" reg="Drymonia">Drymonia</tp:taxon-name-part>
            <tp:taxon-name-part taxon-name-part-type="species" reg="clavijoiae">clavijoiae</tp:taxon-name-part>
            <object-id xmlns:xlink="http://www.w3.org/1999/xlink" content-type="ipni" xlink:type="simple">urn:lsid:ipni.org:names:77361651-1</object-id>
          </tp:taxon-name><tp:taxon-authority>J.L.Clark</tp:taxon-authority><tp:taxon-status xmlns:xlink="http://www.w3.org/1999/xlink" xlink:type="simple">sp. nov.</tp:taxon-status><xref ref-type="fig" rid="F1">Figs 1</xref><xref ref-type="fig" rid="F2">, 2</xref></tp:nomenclature><tp:treatment-sec sec-type="diagnosis" id="SECID0EXKAC"><title>Diagnosis.</title><p>Differs from all other congeners by the presence of a conspicuous gelatinous residue often covering the inflorescence and flowers. The elongated tubular and laterally compressed flowers in <italic><tp:taxon-name><tp:taxon-name-part taxon-name-part-type="genus" reg="Drymonia">Drymonia</tp:taxon-name-part><tp:taxon-name-part taxon-name-part-type="species" reg="clavijoiae">clavijoiae</tp:taxon-name-part></tp:taxon-name></italic> are similar to those in <italic><tp:taxon-name><tp:taxon-name-part taxon-name-part-type="genus" reg="Drymonia">D.</tp:taxon-name-part><tp:taxon-name-part taxon-name-part-type="species" reg="coccinea">coccinea</tp:taxon-name-part></tp:taxon-name></italic>, but <italic><tp:taxon-name><tp:taxon-name-part taxon-name-part-type="genus" reg="Drymonia">D.</tp:taxon-name-part><tp:taxon-name-part taxon-name-part-type="species" reg="clavijoiae">clavijoiae</tp:taxon-name-part></tp:taxon-name></italic> is also distinguished by an elongated inflorescence axis that often exceed 20 cm in length (versus consistently less than 10 cm in <italic><tp:taxon-name><tp:taxon-name-part taxon-name-part-type="genus" reg="Drymonia">D.</tp:taxon-name-part><tp:taxon-name-part taxon-name-part-type="species" reg="coccinea">coccinea</tp:taxon-name-part></tp:taxon-name></italic>). Additionally, the inflorescences in <italic><tp:taxon-name><tp:taxon-name-part taxon-name-part-type="genus" reg="Drymonia">D.</tp:taxon-name-part><tp:taxon-name-part taxon-name-part-type="species" reg="coccinea">coccinea</tp:taxon-name-part></tp:taxon-name></italic> lack a gelatinous residue, which is a defining feature of <italic><tp:taxon-name><tp:taxon-name-part taxon-name-part-type="genus" reg="Drymonia">D.</tp:taxon-name-part><tp:taxon-name-part taxon-name-part-type="species" reg="clavijoiae">clavijoiae</tp:taxon-name-part></tp:taxon-name></italic>.</p></tp:treatment-sec><tp:treatment-sec sec-type="material" id="SECID0E6MAC"><title>Type.</title><p>Ecuador • Zamora-Chinchipe: parroquia Los Encuentros, Estación Experimental El Padmi (Universidad de Loja), northern outskirts of El Padmi, 5 km from the town of Los Encuentros, <named-content xmlns:xlink="http://www.w3.org/1999/xlink" content-type="dwc:verbatimCoordinates" xlink:type="simple"><named-content content-type="geo-json" specific-use="{&#34;type&#34;:&#34;Point&#34;,&#34;coordinates&#34;:[-78.650000,-3.716667]}" id="NCID0EINAC" xlink:type="simple">3°43'S, 78°39'W</named-content></named-content>, 850–915 m, 3 June 2007, <italic>J.L. Clark &amp; Gesneriad Research Expedition Participants 9943</italic> (holotype: US-2 sheets! [barcodes US00961563 &amp; US00961562]; isotypes: AAU, COL, MO, NY, QCNE, SEL! [barcode SEL065837]).</p></tp:treatment-sec><tp:treatment-sec sec-type="description" id="SECID0EPNAC"><title>Description.</title><p>Elongate scandent subwoody nomadic lianas with leaves in the subcanopy (ca. 10 m above ground) and flowers produced near the forest floor along a leafless portion of the stem. <bold><italic>Stems</italic></bold> elongate and subwoody, terete in cross section, 4–9 mm in diameter. <bold><italic>Leaves</italic></bold> opposite, equal in a pair; petiole 1–5 cm long, green, terete in cross-section; blade oblong to ovate, 8–22 × 2–9 cm, coriaceous, adaxially and abaxially green, apex acute to acuminate, base acute, margin entire, 5–7 pairs of secondary veins, sparsely pubescent with single-celled trichomes abaxially, adaxially glabrous. <bold><italic>Inflorescences</italic></bold> covered in a gelatinous residue, produced along a leafless region of stem near ground, of a pair-flowered cyme that elongates from displaced bracteoles, often reaching 30 cm in length, each inflorescence branch subtended by a pair of persistent bracts; each bract uniformly puberulent, oval and red, ca. 1.5 × 1.5 cm; inflorescence with one mature flower open at a time. <bold><italic>Flowers</italic></bold> tubular and laterally compressed; pedicels 5–8 mm long. Calyx white to white suffused with red, uniformly puberulent on outside and glabrous on inside, lobes 5, nearly free, fused at the base for 2–4 mm, overlapping, imbricate, and clasping corolla tube, each broadly ovate, apex rounded, base broadly ovate, margins entire, ventral and lower lobes ca. 2.5 × 1.8 cm, the dorsal lobe slightly smaller, ca. 1.4 × 1.3 cm. Corolla tube zygomorphic, protandrous, oblique relative to calyx, 4–5 cm long, gibbous at base, constricted laterally throughout, 1.0–1.3 cm wide, outside uniformly puberulent, inside mostly glabrous with minute glandular trichomes in the upper region of the throat, throat elliptic in cross section and nearly constricted laterally, lobes 5, subequal, margins entire to serrulate, lobes reflexed, 8–11 × 9–12 mm, upper lobes always yellow, lower and lateral lobes yellow with brown spots or uniformly yellow. <bold><italic>Androecium</italic></bold> of 4 didynamous stamens, included, filaments broad and flat, ca. 3.5 cm long, adnate to the corolla tube base for 4 mm, white, glabrous; anthers oblong, sagittate, coherent by the lateral walls, initially dehiscent by basal pores that later develop into longitudinal slits, 4.2–6.0 × 0.7–2.0 mm. <bold><italic>Gynoecium</italic></bold> with a single bilobed dorsal gland; ovary superior, 4.0–5.0 × 4.0–5.0 mm, cone-shaped, puberulent; style stout, included, 3.2 cm long; stigma stomatomorphic. <bold><italic>Fruit</italic></bold> a bivalved fleshy capsule, valves light red and reflexed when mature, each valve 1.3 × 1.3 cm. <bold>Seeds</bold> numerous, 0.8–10.0 × 0.4–0.5 mm, light brown, fusiform, ridged.</p></tp:treatment-sec><tp:treatment-sec sec-type="material" id="SECID0EMOAC"><title>Additional specimens examined.</title><p><bold>Colombia.</bold> • <bold>Cauca</bold>: cantón Santa Rosa, carretera Macoa-Pitalito, 928 m, <named-content xmlns:xlink="http://www.w3.org/1999/xlink" content-type="dwc:verbatimCoordinates" xlink:type="simple"><named-content content-type="geo-json" specific-use="{&#34;type&#34;:&#34;Point&#34;,&#34;coordinates&#34;:[-76.536808,1.340403]}" id="NCID0EZOAC" xlink:type="simple">1°20'25.45"N, 76°32'12.51"W</named-content></named-content>, 2 Aug 2024, <italic>J.L. Clark et al. 19102</italic> (COL, HEEA, SEL). <bold>Ecuador.</bold> • <bold>Morona-Santiago</bold>: cantón Limón Indanza, Cordillera del Condor, trail towards crest of the Cordillera del Condor from camp #1 (10–15 km S/SE from the comunidad Warints), 830–1200 m, <named-content xmlns:xlink="http://www.w3.org/1999/xlink" content-type="dwc:verbatimCoordinates" xlink:type="simple"><named-content content-type="geo-json" specific-use="{&#34;type&#34;:&#34;Point&#34;,&#34;coordinates&#34;:[-78.250000,-3.216667]}" id="NCID0EHPAC" xlink:type="simple">3°13'S, 78°15'W</named-content></named-content>, 17 Dec 2002, <italic>J.L. Clark 7058</italic> (QCNE, US); • cantón San Juan Bosco, road between San Juan Bosco and El Pangui, 27 km south of San Juan Bosco, 1591 m, <named-content xmlns:xlink="http://www.w3.org/1999/xlink" content-type="dwc:verbatimCoordinates" xlink:type="simple"><named-content content-type="geo-json" specific-use="{&#34;type&#34;:&#34;Point&#34;,&#34;coordinates&#34;:[-78.557500,-3.297500]}" id="NCID0ERPAC" xlink:type="simple">3°17'51"S, 78°33'27"W</named-content></named-content>, 2 Jun 2007, <italic>J.L. Clark et al. 9904</italic> (ECUAMZ, US); • road Limón to Mendez, Aug 1989, <italic>A. Hirtz &amp; X. Hirtz 4413</italic> (SEL); • Cordillera de Cutucú, western slopes, along a trail from Lograño to Yaupi, 700 m, Nov 1976, <italic>M.T. Madison et al. 3151 et al.</italic> (SEL, US); • Macas, along new road, west into the Andes, first 17 km westward, then ca. 12 km south on side road, 13 Apr 1988, <italic>H. Wiehler et al. 8805</italic> (SEL, US); • Cordillera de Cutucú, between Sucua and Patuca, 17 Apr 1988, <italic>H. Wiehler et al. 8858</italic> (SEL). • <bold>Napo</bold>: cantón Archidona, Reserva Ecológica Antisana, comunidad Shamato, entrada por km 21 – Shamato, camino Sardinas – Shamato, 1700 m, <named-content xmlns:xlink="http://www.w3.org/1999/xlink" content-type="dwc:verbatimCoordinates" xlink:type="simple"><named-content content-type="geo-json" specific-use="{&#34;type&#34;:&#34;Point&#34;,&#34;coordinates&#34;:[-77.800000,-0.733333]}" id="NCID0EGAAE" xlink:type="simple">0°44'S, 77°48'W</named-content></named-content>, 27 Apr 1998, <italic>J.L. Clark, E. Narváez &amp; G. Alvarado 5232</italic> (QCNE, US); • cantón Archidona, parroquia Catundo, buffer zone of Parque Nacional Sumaco Napo Galeras, comunidad Mushullakta, 900–970 m, <named-content xmlns:xlink="http://www.w3.org/1999/xlink" content-type="dwc:verbatimCoordinates" xlink:type="simple"><named-content content-type="geo-json" specific-use="{&#34;type&#34;:&#34;Point&#34;,&#34;coordinates&#34;:[-77.586111,-0.796944]}" id="NCID0EQAAE" xlink:type="simple">0°47'49"S, 77°35'10"W</named-content></named-content>, 24 Feb 2003, <italic>J.L. Clark, N. Harris &amp; L. Narváez 7206</italic> (F, K, MO, QCA, QCNE, SEL, US); • Tiputini Biodiversity Station (Universidad San Francisco, Quito), Yasuní Biosphere Reserve, near Río Tiputini, 200 m, <named-content xmlns:xlink="http://www.w3.org/1999/xlink" content-type="dwc:verbatimCoordinates" xlink:type="simple"><named-content content-type="geo-json" specific-use="{&#34;type&#34;:&#34;Point&#34;,&#34;coordinates&#34;:[-76.149444,-0.636389]}" id="NCID0E1AAE" xlink:type="simple">0°38'11"S, 76°8'58"W</named-content></named-content>, 24 Jun 2006, <italic>J.L. Clark, L. Bohs &amp; I. Nenquimo 9473</italic> (ECUAMZ, MO, NY, SEL, US); • Yasuní Biosphere Reserve, Tiputini Biodiversity Station (Universidad San Francisco, Quito), sendero Chichico to sendero Parahuaco, 200 m, <named-content xmlns:xlink="http://www.w3.org/1999/xlink" content-type="dwc:verbatimCoordinates" xlink:type="simple"><named-content content-type="geo-json" specific-use="{&#34;type&#34;:&#34;Point&#34;,&#34;coordinates&#34;:[-76.149444,-0.636389]}" id="NCID0EEBAE" xlink:type="simple">0°38'11"S, 76°8'58"W</named-content></named-content>, 17 May 2007, <italic>J.L. Clark et al. 9571</italic> (ECUAMZ, MO, NY, SEL, US); • Yasuní Biosphere Reserve, Tiputini Biodiversity Station (Universidad San Francisco, Quito), sendero Maquisapa to sendero Harpía, 200–250 m, <named-content xmlns:xlink="http://www.w3.org/1999/xlink" content-type="dwc:verbatimCoordinates" xlink:type="simple"><named-content content-type="geo-json" specific-use="{&#34;type&#34;:&#34;Point&#34;,&#34;coordinates&#34;:[-76.149444,-0.636389]}" id="NCID0EOBAE" xlink:type="simple">0°38'11"S, 76°8'58"W</named-content></named-content>, 22 May 2008, <italic>J.L. Clark et al. 10233</italic> (ECUAMZ, SEL, US); • cantón Archidona, parroquia Catundo, buffer zone of Parque Nacional Sumaco Napo Galeras, trail from the Comunidad Mushullakta to Lluya Patcha (campamento #1) towards summit of Galeras, 1100–1200 m, <named-content xmlns:xlink="http://www.w3.org/1999/xlink" content-type="dwc:verbatimCoordinates" xlink:type="simple"><named-content content-type="geo-json" specific-use="{&#34;type&#34;:&#34;Point&#34;,&#34;coordinates&#34;:[-77.563611,-0.827778]}" id="NCID0EYBAE" xlink:type="simple">0°49'40"S, 77°33'49"W</named-content></named-content>, 11 May 2011, <italic>J.L. Clark et al. 12055</italic> (ECUAMZ, SEL, US); • cantón Tena, Jatun Sacha Biological Station (Fundacion Jatun Sacha), forest between main cabin and Río Napo, 23 km east of Puerto Napo, 8 km east of Misahuallí, 485 m, <named-content xmlns:xlink="http://www.w3.org/1999/xlink" content-type="dwc:verbatimCoordinates" xlink:type="simple"><named-content content-type="geo-json" specific-use="{&#34;type&#34;:&#34;Point&#34;,&#34;coordinates&#34;:[-77.629572,-1.070067]}" id="NCID0ECCAE" xlink:type="simple">1°4'12.24"S, 77°37'46.46"W</named-content></named-content>, <italic>J.L. Clark 17485</italic> (ECUAMZ, SEL, US); • La Joya de los Sachas, comunidad de Pompeya, lado sur del Río Napo, km 2 carretera de Maxus, 230 m, <named-content xmlns:xlink="http://www.w3.org/1999/xlink" content-type="dwc:verbatimCoordinates" xlink:type="simple"><named-content content-type="geo-json" specific-use="{&#34;type&#34;:&#34;Point&#34;,&#34;coordinates&#34;:[-76.666667,-0.466667]}" id="NCID0EMCAE" xlink:type="simple">0°28'S, 76°40'W</named-content></named-content>, 26 Aug 1993, <italic>M. Aulestia 356</italic> (MO, QCNE, SEL); • 6 km south of Coca, towards Auca oil fields, Jul 1982, <italic>L. Besse, H. Kennedy &amp; R. Baker 1568</italic> (SEL, US); • Coca, road to Las Aucas, 23 Jul 1977, <italic>J.D. Boeke 2217</italic> (NY, SEL); • Río Jivino, Limoncocha, 13 Mar 1968, <italic>G. Harling, G. Storm &amp; B. Strom 7631</italic> (SEL); • Cañon de los Monos, ca. 12 km north of Coca (Puerto San Francisco de Orellana), 250 m, 4 Feb 1974, <italic>G. Harling &amp; L. Andersson 11725</italic> (SEL); • Coca (Puerto San Francisco de Orellana), trail along Río Payamino, rastrojos, 250 m, 12 Feb 1974, <italic>G. Harling &amp; L. Andersson 11927</italic> (SEL); • Río Sumino, tributary of the Río Napo, ca. 5 km northeast of Santa Rosa, 8 Sep 1968, <italic>H. Lugo S. 204</italic> (SEL, US); • Hongota at Río Mishuallí, ca 6 km east of Tena, 3 Apr 1969, <italic>H. Lugo S. 1007</italic> (SEL); • Santa Rosa at Río Napo, 27 Arp 1972, <italic>H. Lugo S. 1950</italic> (SEL); • Lago Agrio, 4 Feb 1973, <italic>H. Lugo S. 3158</italic> (SEL); • Coca (Puerto Francisco de Orellana), 17 Jan 1973, <italic>H. Lugo S. 2791</italic> (SEL); • environs of Limoncocha, 250 m, 16 Jun 1978, <italic>M.T. Madison</italic>, <italic>T.C. Plowman &amp; L. Besse 5331</italic> (SEL); • Río Aguarico, environs of Dureno, downriver from Lago Agrio, 457 m, 1 Aug 1974, <italic>T. Plowman, C. Sheviak &amp; E.W. Davis 4035</italic> (SEL, US); • along road from Napo to Puyo on way to Hacienda Dos Ríos, just outside Tena, above Mission Evangelica, near Río Tena, 3 Aug 1971, <italic>H. Wiehler 71116</italic> (SEL); • woods southeast of Tena, 4 Aug 1971, <italic>H. Wiehler 71126</italic> (SEL, US); • along road Hollin towards Loreto, 25 Apr 1983, <italic>H. Wiehler et al. 93187</italic> (SEL). • <bold>Pastaza</bold>: cantón Pastaza, parroquia Simón Bolívar, km 38 on the Puyo-Macas highway, near turn off towards Palora, 1000 m, <named-content xmlns:xlink="http://www.w3.org/1999/xlink" content-type="dwc:verbatimCoordinates" xlink:type="simple"><named-content content-type="geo-json" specific-use="{&#34;type&#34;:&#34;Point&#34;,&#34;coordinates&#34;:[-77.843333,-1.701667]}" id="NCID0EYDAE" xlink:type="simple">1°42'6"S, 77°50'36"W</named-content></named-content>, 25 Jun 2003, <italic>J.L. Clark &amp; J. Katzenstein 8326</italic> (QCNE, US); • cantón Mera, Sumak Kawsay In Situ reserve, ecological corridor Llanganates-Sangay, Río Anzu watershed, trail to parcela #2, 1211–1459 m, <named-content xmlns:xlink="http://www.w3.org/1999/xlink" content-type="dwc:verbatimCoordinates" xlink:type="simple"><named-content content-type="geo-json" specific-use="{&#34;type&#34;:&#34;Point&#34;,&#34;coordinates&#34;:[-78.070186,-1.407197]}" id="NCID0ECEAE" xlink:type="simple">1°24'25.91"S, 78°4'12.67"W</named-content></named-content>, 9 Jan 2024, <italic>J.L. Clark 17835</italic> (QCA, SEL); • parroquia Veracruz, finca de Ursula Gelchsheimer, between Puyo and Macas, via a Taculín, entrada al Calvario, Río Bobonaza watershed, 609 m, <named-content xmlns:xlink="http://www.w3.org/1999/xlink" content-type="dwc:verbatimCoordinates" xlink:type="simple"><named-content content-type="geo-json" specific-use="{&#34;type&#34;:&#34;Point&#34;,&#34;coordinates&#34;:[-77.839175,-1.517889]}" id="NCID0EMEAE" xlink:type="simple">1°31'4.4"S, 77°50'21.03"W</named-content></named-content>, 12 Jan 2024, <italic>J.L. Clark, H.X. Garzón-Suárez 17882</italic> (QCA, SEL); • cantón Mera, Río Anzu, 10–15 km north of Shell via dirt road, 1211 m, <named-content xmlns:xlink="http://www.w3.org/1999/xlink" content-type="dwc:verbatimCoordinates" xlink:type="simple"><named-content content-type="geo-json" specific-use="{&#34;type&#34;:&#34;Point&#34;,&#34;coordinates&#34;:[-78.053431,-1.411042]}" id="NCID0EWEAE" xlink:type="simple">1°24'39.75"S, 78°3'12.35"W</named-content></named-content>, 14 Jan 2024, <italic>J.L. Clark, L. Jost &amp; H.X. Garzón-Suárez 17912</italic> (QCA, SEL); • Puerto Sarayacu, at Río Bobonaza, 20 Mar 1971, <italic>H. Lugo S. 1718</italic> (SEL); • along road from Puyo to Macas, about 19 km outside of Puyo, near pond, 30 Apr 1979, <italic>H. Wiehler et al. 79195</italic> (SEL); • Río Anzu, road Mera-Río Anzu, 1000 m, 12 Feb 1990, <italic>A. Hirtz 4586</italic> (SEL). • <bold>Sucumbíos</bold>: Sacha Lodge, 3 km NW of the village Añangu, near the Napo river, 200 m, <named-content xmlns:xlink="http://www.w3.org/1999/xlink" content-type="dwc:verbatimCoordinates" xlink:type="simple"><named-content content-type="geo-json" specific-use="{&#34;type&#34;:&#34;Point&#34;,&#34;coordinates&#34;:[-76.433333,-0.500000]}" id="NCID0EIFAE" xlink:type="simple">0°30'S, 76°26'W</named-content></named-content>, 8 Jun 1995, <italic>J.L. Clark, L. Demattia &amp; T. Miller 1060</italic> (QCNE, US); • San Rafael, 25 Apr 1998, <italic>H. Wiehler et al. 98150</italic> (SEL). • <bold>Tungurahua</bold>: cantón Baños, parroquia Río Negro, patch of forest near Baños-Puyo road, western side of Río Topo, 1200 m, <named-content xmlns:xlink="http://www.w3.org/1999/xlink" content-type="dwc:verbatimCoordinates" xlink:type="simple"><named-content content-type="geo-json" specific-use="{&#34;type&#34;:&#34;Point&#34;,&#34;coordinates&#34;:[-78.188056,-1.404444]}" id="NCID0EWFAE" xlink:type="simple">1°24'16"S, 78°11'17"W</named-content></named-content>, 27 Jun 2003, <italic>J.L. Clark &amp; J. Katzenstein 8402</italic> (QCNE, US). • <bold>Zamora-Chinchipe</bold>: cantón Zamora, Jambo Bajo, eastern border of Podocarpus National Park, Fundación Maquipucuna, permanent plot 1, sector Nororiental, property of Sr. Jorge Acacho, 1100 m, <named-content xmlns:xlink="http://www.w3.org/1999/xlink" content-type="dwc:verbatimCoordinates" xlink:type="simple"><named-content content-type="geo-json" specific-use="{&#34;type&#34;:&#34;Point&#34;,&#34;coordinates&#34;:[-78.916667,-4.083333]}" id="NCID0ECGAE" xlink:type="simple">4°5'S, 78°55'W</named-content></named-content>, 4 Nov 1996, <italic>J.L. Clark, P. Conza, P. Walter &amp; M. Zapata 3204</italic> (MO, QCNE, US); • cantón Nangaritza, parroquia Zurmi, comunidad Centro Shaime (along Río Nangaritza), forest 2–4 km NW of Centro Shaime, forest on limestone outcrop, 1000 m, <named-content xmlns:xlink="http://www.w3.org/1999/xlink" content-type="dwc:verbatimCoordinates" xlink:type="simple"><named-content content-type="geo-json" specific-use="{&#34;type&#34;:&#34;Point&#34;,&#34;coordinates&#34;:[-78.683861,-4.301750]}" id="NCID0EMGAE" xlink:type="simple">4°18'6.3"S, 78°41'1.9"W</named-content></named-content>, 14 Dec 2001, <italic>J.L. Clark, A, Lucia, M. Terry &amp; R. Chuinda 6492</italic> (QCA, QCNE, SEL, UNA, US); • cantón Nangaritza, parroquia Zurmi, comunidad Centro Shaime (along Río Nangaritza), forest 2–4 km NW of Centro Shaime, 1000 m, <named-content xmlns:xlink="http://www.w3.org/1999/xlink" content-type="dwc:verbatimCoordinates" xlink:type="simple"><named-content content-type="geo-json" specific-use="{&#34;type&#34;:&#34;Point&#34;,&#34;coordinates&#34;:[-78.683861,-4.301750]}" id="NCID0EWGAE" xlink:type="simple">4°18'6.3"S, 78°41'1.9"W</named-content></named-content>, 14 Dec 2001, <italic>J.L. Clark, A, Lucia, M. Terry &amp; R. Chuinda 6498</italic> (QCA, QCNE, US); • cantón Zamora, buffer zone near the eastern border of Parque Nacional Podocarpus, near entrance of Copalinga Ecolodge, 955 m, <named-content xmlns:xlink="http://www.w3.org/1999/xlink" content-type="dwc:verbatimCoordinates" xlink:type="simple"><named-content content-type="geo-json" specific-use="{&#34;type&#34;:&#34;Point&#34;,&#34;coordinates&#34;:[-78.960556,-4.092778]}" id="NCID0EAHAE" xlink:type="simple">4°5'34"S, 78°57'38"W</named-content></named-content>, 4 Jun 2007, <italic>J.L. Clark et al. 9980</italic> (ECUAMZ, US); • south of Yanzatza 850 m, 3 Feb 1987, <italic>C. Luer, J. Luer &amp; A. Hirtz 12612</italic> (SEL). <bold>Peru.</bold> • <bold>San Martín</bold>: cantón Rioja, bosque Proteción Alto Mayo (BPAM), near Puente Aguas Verdes, confluence of Rios Aguas Verdes and Serranoyacu, km 397 on Highway 5N, carretera Fernando Belaunde Terry, 1170 m, <named-content xmlns:xlink="http://www.w3.org/1999/xlink" content-type="dwc:verbatimCoordinates" xlink:type="simple"><named-content content-type="geo-json" specific-use="{&#34;type&#34;:&#34;Point&#34;,&#34;coordinates&#34;:[-77.748333,-5.665833]}" id="NCID0EQHAE" xlink:type="simple">5°39'57"S, 77°44'54"W</named-content></named-content>, 5 Jun 2010, <italic>J.L. Clark et al. 11884</italic> (SEL, US, USM); • cantón Rioja, Bosque de Proteción Alto Mayo (BPAM), near Puente Aguas Verdes, confluence of Rios Aguas Verdes and Serranoyacu, KM 397 on Highway 5N, carretera Fernando Belaunde Terry, 1170 m, <named-content xmlns:xlink="http://www.w3.org/1999/xlink" content-type="dwc:verbatimCoordinates" xlink:type="simple"><named-content content-type="geo-json" specific-use="{&#34;type&#34;:&#34;Point&#34;,&#34;coordinates&#34;:[-77.748333,-5.665833]}" id="NCID0E1HAE" xlink:type="simple">5°39'57"S, 77°44'54"W</named-content></named-content>, 7 Jun 2010, <italic>J.L. Clark et al. 11922</italic> (SEL, US, USM); • cantón Rioja, distrito Pardo de Miguel, Aguas Verdes, 1234 m, <named-content xmlns:xlink="http://www.w3.org/1999/xlink" content-type="dwc:verbatimCoordinates" xlink:type="simple"><named-content content-type="geo-json" specific-use="{&#34;type&#34;:&#34;Point&#34;,&#34;coordinates&#34;:[-77.657847,-5.684636]}" id="NCID0EEIAE" xlink:type="simple">5°41'4.69"S, 77°39'28.25"W</named-content></named-content>, 3 Jun 2024, <italic>J.L. Clark, J. Flores, L. Valenquela &amp; R. Rojas 18803</italic> (HOXA).</p></tp:treatment-sec><tp:treatment-sec sec-type="phenology" id="SECID0ELIAE"><title>Phenology.</title><p>Collected with flowers throughout the year. Collected with fruits in June.</p></tp:treatment-sec><tp:treatment-sec sec-type="etymology" id="SECID0EQIAE"><title>Etymology.</title><p>The specific epithet honors Dr. Laura Vibiana Clavijo Romero, a preeminent botanist whose doctoral dissertation significantly advanced our understanding of <italic><tp:taxon-name><tp:taxon-name-part taxon-name-part-type="genus" reg="Drymonia">Drymonia</tp:taxon-name-part></tp:taxon-name></italic> systematics. Clavijo’s extensive, collections-based research has greatly enriched our knowledge of Andean plant diversity, with a particular focus on Colombia and members of the flowering plant family <tp:taxon-name><tp:taxon-name-part taxon-name-part-type="family">Gesneriaceae</tp:taxon-name-part></tp:taxon-name>. Currently serving as the director of the National Herbarium of Colombia (COL) and as faculty member at the Universidad Nacional de Colombia - Sede Bogotá, Dr. Clavijo has established herself as a leading authority on <italic><tp:taxon-name><tp:taxon-name-part taxon-name-part-type="genus" reg="Drymonia">Drymonia</tp:taxon-name-part></tp:taxon-name></italic>. Her name has become synonymous with the study of this genus, and the specific epithet commemorates her invaluable contributions to the systematics and taxonomy of this group.</p></tp:treatment-sec><tp:treatment-sec sec-type="distribution" id="SECID0EJJAE"><title>Distribution.</title><p><italic><tp:taxon-name><tp:taxon-name-part taxon-name-part-type="genus" reg="Drymonia">Drymonia</tp:taxon-name-part><tp:taxon-name-part taxon-name-part-type="species" reg="clavijoiae">clavijoiae</tp:taxon-name-part></tp:taxon-name></italic> is the most widespread of the four species described here (Table <xref ref-type="table" rid="T1">1</xref>). It is relatively common on the eastern slopes of the Andes, especially in Ecuador, southern Colombia, and northern Peru in premontane wet forests. It grows in the shade of forest edges and is often observed along roads in secondary and primary forests.</p><table-wrap id="T1" position="float" orientation="portrait"><label>Table 1.</label><caption><p>General geographic distribution and comparison of morphological characters between <italic><tp:taxon-name><tp:taxon-name-part taxon-name-part-type="genus" reg="Drymonia">Drymonia</tp:taxon-name-part><tp:taxon-name-part taxon-name-part-type="species" reg="coccinea">coccinea</tp:taxon-name-part></tp:taxon-name></italic> and the four new species described here (<italic><tp:taxon-name><tp:taxon-name-part taxon-name-part-type="genus" reg="Drymonia">D.</tp:taxon-name-part><tp:taxon-name-part taxon-name-part-type="species" reg="clavijoiae">clavijoiae</tp:taxon-name-part></tp:taxon-name></italic>, <italic><tp:taxon-name><tp:taxon-name-part taxon-name-part-type="genus" reg="Drymonia">D.</tp:taxon-name-part><tp:taxon-name-part taxon-name-part-type="species" reg="katzensteiniae">katzensteiniae</tp:taxon-name-part></tp:taxon-name></italic>, <italic><tp:taxon-name><tp:taxon-name-part taxon-name-part-type="genus" reg="Drymonia">D.</tp:taxon-name-part><tp:taxon-name-part taxon-name-part-type="species" reg="rominieckiae">rominieckiae</tp:taxon-name-part></tp:taxon-name></italic>, and <italic><tp:taxon-name><tp:taxon-name-part taxon-name-part-type="genus" reg="Drymonia">D.</tp:taxon-name-part><tp:taxon-name-part taxon-name-part-type="species" reg="silvaniae">silvaniae</tp:taxon-name-part></tp:taxon-name></italic>).</p></caption><table id="TID0EDLAG" rules="all"><tbody><tr><th rowspan="1" colspan="1"/><th rowspan="1" colspan="1"><italic><tp:taxon-name><tp:taxon-name-part taxon-name-part-type="genus" reg="Drymonia">Drymonia</tp:taxon-name-part><tp:taxon-name-part taxon-name-part-type="species" reg="coccinea">coccinea</tp:taxon-name-part></tp:taxon-name></italic> (Aubl.) Wiehler</th><th rowspan="1" colspan="1"><italic><tp:taxon-name><tp:taxon-name-part taxon-name-part-type="genus" reg="Drymonia">Drymonia</tp:taxon-name-part><tp:taxon-name-part taxon-name-part-type="species" reg="clavijoiae">clavijoiae</tp:taxon-name-part></tp:taxon-name></italic> J.L.Clark</th><th rowspan="1" colspan="1"><italic><tp:taxon-name><tp:taxon-name-part taxon-name-part-type="genus" reg="Drymonia">Drymonia</tp:taxon-name-part><tp:taxon-name-part taxon-name-part-type="species" reg="katzensteiniae">katzensteiniae</tp:taxon-name-part></tp:taxon-name></italic> J.L.Clark</th><th rowspan="1" colspan="1"><italic><tp:taxon-name><tp:taxon-name-part taxon-name-part-type="genus" reg="Drymonia">Drymonia</tp:taxon-name-part><tp:taxon-name-part taxon-name-part-type="species" reg="rominieckiae">rominieckiae</tp:taxon-name-part></tp:taxon-name></italic> J.L.Clark</th><th rowspan="1" colspan="1"><italic><tp:taxon-name><tp:taxon-name-part taxon-name-part-type="genus" reg="Drymonia">Drymonia</tp:taxon-name-part><tp:taxon-name-part taxon-name-part-type="species" reg="silvaniae">silvaniae</tp:taxon-name-part></tp:taxon-name></italic> J.L.Clark</th></tr><tr><td rowspan="1" colspan="1">
                    <bold>Leaf blade length</bold>
                  </td><td rowspan="1" colspan="1">6–20 cm</td><td rowspan="1" colspan="1">8–22 cm</td><td rowspan="1" colspan="1">&gt; 30 cm</td><td rowspan="1" colspan="1">10–26 cm</td><td rowspan="1" colspan="1">13–27 cm</td></tr><tr><td rowspan="1" colspan="1">
                    <bold>Corolla length</bold>
                  </td><td rowspan="1" colspan="1">3.5–5 cm</td><td rowspan="1" colspan="1">4–5 cm</td><td rowspan="1" colspan="1">&lt; 2.5 cm</td><td rowspan="1" colspan="1">&lt; 3.5 cm</td><td rowspan="1" colspan="1">to 2.8 cm</td></tr><tr><td rowspan="1" colspan="1">
                    <bold>Corolla color</bold>
                  </td><td rowspan="1" colspan="1">Uniformly yellow or yellow with dark spots on lower lobes</td><td rowspan="1" colspan="1">Uniformly yellow or yellow with dark spots on lower lobes</td><td rowspan="1" colspan="1">Uniformly orange (rarely orange suffused with yellow)</td><td rowspan="1" colspan="1">Usually yellow with red patches on dorsal corolla lobes (lobes rarely yellow with thin red horizontal striations)</td><td rowspan="1" colspan="1">White with prominent horizontal red striations throughout the corolla lobes and throat</td></tr><tr><td rowspan="1" colspan="1">
                    <bold>Inflorescence length</bold>
                  </td><td rowspan="1" colspan="1">&lt; 10 cm</td><td rowspan="1" colspan="1">&gt; 20 cm</td><td rowspan="1" colspan="1">5–7 cm</td><td rowspan="1" colspan="1">30 to 45+ cm</td><td rowspan="1" colspan="1">to 5 cm</td></tr><tr><td rowspan="1" colspan="1">
                    <bold>Inflorescence bracts</bold>
                  </td><td rowspan="1" colspan="1">&lt; 5</td><td rowspan="1" colspan="1">5–15</td><td rowspan="1" colspan="1">5–10</td><td rowspan="1" colspan="1">5–15</td><td rowspan="1" colspan="1">5–10</td></tr><tr><td rowspan="1" colspan="1">
                    <bold>Inflorescence residue</bold>
                  </td><td rowspan="1" colspan="1">Not gelatinous</td><td rowspan="1" colspan="1">Gelatinous residue conspicuous</td><td rowspan="1" colspan="1">Not gelatinous</td><td rowspan="1" colspan="1">Not gelatinous</td><td rowspan="1" colspan="1">Not gelatinous</td></tr><tr><td rowspan="1" colspan="1">
                    <bold>Distribution</bold>
                  </td><td rowspan="1" colspan="1">Widespread in Amazonia &amp; Guiana Shield (Bolivia, Brazil, French Guiana, Guyana, Suriname, and eastern Peru)</td><td rowspan="1" colspan="1">Eastern Andean slopes (Ecuador, southern Colombia, and northern Peru)</td><td rowspan="1" colspan="1">Eastern Andean slopes of Ecuador (Morona-Santiago, Pastaza, and Napo)</td><td rowspan="1" colspan="1">Eastern Andean slopes of southern Ecuador and northern Peru</td><td rowspan="1" colspan="1">Eastern Andean slopes of southern Ecuador (Zamora-Chinchipe)</td></tr></tbody></table></table-wrap></tp:treatment-sec><tp:treatment-sec sec-type="comments" id="SECID0ELTAE"><title>Comments.</title><p>Among the four species described, <italic><tp:taxon-name><tp:taxon-name-part taxon-name-part-type="genus" reg="Drymonia">Drymonia</tp:taxon-name-part><tp:taxon-name-part taxon-name-part-type="species" reg="clavijoiae">clavijoiae</tp:taxon-name-part></tp:taxon-name></italic> is the most widespread and most frequently collected. Its corolla tube is consistently tubular, yellow, and laterally compressed (Figs <xref ref-type="fig" rid="F1">1</xref>, <xref ref-type="fig" rid="F2">2</xref>). Most corolla lobes are yellow with brown spots (Fig. <xref ref-type="fig" rid="F1">1A</xref>), although some are uniformly yellow and spot-free (Fig. <xref ref-type="fig" rid="F1">1B</xref>). This species is characterized by clustered bracts, elongate inflorescence axes, and the presence of a gelatinous residue covering the flowers and inflorescences.</p><fig id="F1" position="float" orientation="portrait"><object-id xmlns:xlink="http://www.w3.org/1999/xlink" content-type="doi" xlink:type="simple">10.3897/phytokeys.256.148263.figure1</object-id><object-id xmlns:xlink="http://www.w3.org/1999/xlink" content-type="arpha" xlink:type="simple">D0EDC3D0-9038-5942-943C-984675215499</object-id><label>Figure 1.</label><caption><p>Field images of <italic><tp:taxon-name><tp:taxon-name-part taxon-name-part-type="genus" reg="Drymonia">Drymonia</tp:taxon-name-part><tp:taxon-name-part taxon-name-part-type="species" reg="clavijoiae">clavijoiae</tp:taxon-name-part></tp:taxon-name></italic> J.L.Clark <bold>A, B</bold> front views of corollas <bold>C</bold> lateral view of mature flower <bold>D</bold> fleshy bivalved capsule <bold>E</bold> elongate inflorescence at base of tree (<bold>A</bold> from <italic>J.L. Clark et al. 11884</italic><bold>B</bold> from <italic>J.L. Clark 10233</italic><bold>C</bold> from <italic>J.L. Clark et al. 17912</italic><bold>D</bold> from <italic>J.L. Clark et al. 9980</italic><bold>E</bold> from <italic>J.L. Clark et al. 6492</italic>). Photos by J.L. Clark.</p></caption><graphic xmlns:xlink="http://www.w3.org/1999/xlink" xlink:href="phytokeys-256-037_article-148263__-g001.jpg" position="float" orientation="portrait" xlink:type="simple" id="oo_1328471.jpg"><uri content-type="original_file" xlink:type="simple">https://binary.pensoft.net/fig/1328471</uri></graphic></fig><fig id="F2" position="float" orientation="portrait"><object-id xmlns:xlink="http://www.w3.org/1999/xlink" content-type="doi" xlink:type="simple">10.3897/phytokeys.256.148263.figure2</object-id><object-id xmlns:xlink="http://www.w3.org/1999/xlink" content-type="arpha" xlink:type="simple">EB46D256-B9E0-53A7-9D30-931A13EBF376</object-id><label>Figure 2.</label><caption><p>Illustration of <italic><tp:taxon-name><tp:taxon-name-part taxon-name-part-type="genus" reg="Drymonia">Drymonia</tp:taxon-name-part><tp:taxon-name-part taxon-name-part-type="species" reg="clavijoiae">clavijoiae</tp:taxon-name-part></tp:taxon-name></italic> J.L.Clark <bold>A</bold> adaxial leaf surface <bold>B</bold> habit featuring foliage and inflorescence <bold>C</bold> mature flower with inflorescence bracts <bold>D</bold> flower <bold>E</bold> lateral view of open flower with mature gynoecium <bold>F</bold> lateral view of open flower with mature androecium, including prominent staminode <bold>G</bold> front view of spotted corolla <bold>H</bold> fleshy bivalved capsule <bold>I</bold> elongate inflorescence featured at base of tree (<bold>A</bold> from <italic>J.L. Clark et al. 9980</italic><bold>B</bold> from <italic>J.L. Clark et al. 9571</italic><bold>C</bold> from <italic>J.L. Clark et al. 9943</italic><bold>D, E, F</bold> from <italic>J.L. Clark 9473</italic><bold>G</bold> from <italic>J.L. Clark et al. 9943</italic><bold>H</bold> from <italic>J.L. Clark et al. 9980</italic><bold>I</bold> from <italic>J.L. Clark et al. 9943</italic>). Illustration by Sue Blackshear.</p></caption><graphic xmlns:xlink="http://www.w3.org/1999/xlink" xlink:href="phytokeys-256-037_article-148263__-g002.jpg" position="float" orientation="portrait" xlink:type="simple" id="oo_1328472.jpg"><uri content-type="original_file" xlink:type="simple">https://binary.pensoft.net/fig/1328472</uri></graphic></fig><p><italic><tp:taxon-name><tp:taxon-name-part taxon-name-part-type="genus" reg="Drymonia">Drymonia</tp:taxon-name-part><tp:taxon-name-part taxon-name-part-type="species" reg="clavijoiae">clavijoiae</tp:taxon-name-part></tp:taxon-name></italic> resembles <italic><tp:taxon-name><tp:taxon-name-part taxon-name-part-type="genus" reg="Drymonia">D.</tp:taxon-name-part><tp:taxon-name-part taxon-name-part-type="species" reg="coccinea">coccinea</tp:taxon-name-part></tp:taxon-name></italic>, a species with an Amazonian distribution that includes the Amazon Basin and the Guiana Shield. The type locality for <italic><tp:taxon-name><tp:taxon-name-part taxon-name-part-type="genus" reg="Drymonia">D.</tp:taxon-name-part><tp:taxon-name-part taxon-name-part-type="species" reg="coccinea">coccinea</tp:taxon-name-part></tp:taxon-name></italic> is French Guiana, based on a collection by Jean Baptiste Christophe Fusée Aublet (<italic>Aublet s.n</italic>., BM [barcode 000645637]) from Cayenne (<xref ref-type="bibr" rid="B1">Aublet 1775</xref>). Specimens from Amazonian regions (including the Guiana Shield) often exhibit compact inflorescences on the same stem region as the foliage. In contrast, <italic><tp:taxon-name><tp:taxon-name-part taxon-name-part-type="genus" reg="Drymonia">D.</tp:taxon-name-part><tp:taxon-name-part taxon-name-part-type="species" reg="clavijoiae">clavijoiae</tp:taxon-name-part></tp:taxon-name></italic> typically has inflorescences and fruits near the ground (Fig. <xref ref-type="fig" rid="F1">1E</xref>), while its foliage is positioned in the subcanopy (Fig. <xref ref-type="fig" rid="F1">1B</xref>). Occasionally, both inflorescences and foliage are adjacent, but it is more common to find the flowers and fruits on a region of the scandent shoot near the forest floor and the leaves in the subcanopy. A tissue sample of <italic><tp:taxon-name><tp:taxon-name-part taxon-name-part-type="genus" reg="Drymonia">D.</tp:taxon-name-part><tp:taxon-name-part taxon-name-part-type="species" reg="clavijoiae">clavijoiae</tp:taxon-name-part></tp:taxon-name></italic> (<italic>J.L. Clark 6492</italic>) was initially identified as <italic><tp:taxon-name><tp:taxon-name-part taxon-name-part-type="genus" reg="Drymonia">D.</tp:taxon-name-part><tp:taxon-name-part taxon-name-part-type="species" reg="coccinea">coccinea</tp:taxon-name-part></tp:taxon-name></italic> and included in a phylogenetic analysis where it was strongly supported with other members of <italic><tp:taxon-name><tp:taxon-name-part taxon-name-part-type="genus" reg="Drymonia">Drymonia</tp:taxon-name-part></tp:taxon-name></italic> that shared laterally compressed corollas (fig. 3 in <xref ref-type="bibr" rid="B6">Clark et al. 2015</xref>).</p><p>Documenting <italic><tp:taxon-name><tp:taxon-name-part taxon-name-part-type="genus" reg="Drymonia">Drymonia</tp:taxon-name-part><tp:taxon-name-part taxon-name-part-type="species" reg="clavijoiae">clavijoiae</tp:taxon-name-part></tp:taxon-name></italic> presents significant challenges due to the gelatinous residue or secretions covering its inflorescences. This sticky gelatinous exudate causes floral parts to adhere to newspaper during specimen preparation, often resulting in a hardened mass of compressed floral material and paper. Preparing the type specimen (<italic>J.L. Clark et al. 9943</italic>) required meticulous care, including multiple changes of newspaper throughout the drying process. Some specimens of this species were labeled with the herbarium epithet “umecta,” acknowledging the gelatinous residue and its medicinal use by natives of the region (<xref ref-type="bibr" rid="B20">Wiehler 1995</xref>).</p><p>The ecological significance of the gelatinous exudate in <italic><tp:taxon-name><tp:taxon-name-part taxon-name-part-type="genus" reg="Drymonia">D.</tp:taxon-name-part><tp:taxon-name-part taxon-name-part-type="species" reg="clavijoiae">clavijoiae</tp:taxon-name-part></tp:taxon-name></italic> is unknown, but the presence of glandular structures and the production of secretory products has been the topic of several studies. Structural and functional roles of colleters or multicellular secretory structures were reviewed across 60 flowering plant families, where their presence was investigated for ecological roles in pollination, protection from pathogens and herbivores, or by reducing transpiration (<xref ref-type="bibr" rid="B12">Thomas 1991</xref>). It is noteworthy that <tp:taxon-name><tp:taxon-name-part taxon-name-part-type="family">Gesneriaceae</tp:taxon-name-part></tp:taxon-name> was not listed among the 60 families by <xref ref-type="bibr" rid="B12">Thomas (1991)</xref> as having colleters.</p><p>Secretions on inflorescence bracts are well-known in members of the <tp:taxon-name><tp:taxon-name-part taxon-name-part-type="family">Bromeliaceae</tp:taxon-name-part></tp:taxon-name> (<xref ref-type="bibr" rid="B3">Benzing 2000</xref>). A recent study by <xref ref-type="bibr" rid="B2">Ballego-Campos et al. (2023)</xref> investigated secretions, with an emphasis on trichomes in the floral bracts of 52 species of <tp:taxon-name><tp:taxon-name-part taxon-name-part-type="subfamily">Tillandsioideae</tp:taxon-name-part></tp:taxon-name> (<tp:taxon-name><tp:taxon-name-part taxon-name-part-type="family">Bromeliaceae</tp:taxon-name-part></tp:taxon-name>). Other studies of secretions in <tp:taxon-name><tp:taxon-name-part taxon-name-part-type="family">Bromeliaceae</tp:taxon-name-part></tp:taxon-name> have suggested that the gelatinous exudate acts as a sticky trap to protect against herbivory by insects, thus reducing damage to floral structures (<xref ref-type="bibr" rid="B10">Monteiro and Macedo 2014</xref>). It is likely that the gelatinous exudate in <italic><tp:taxon-name><tp:taxon-name-part taxon-name-part-type="genus" reg="Drymonia">D.</tp:taxon-name-part><tp:taxon-name-part taxon-name-part-type="species" reg="clavijoiae">clavijoiae</tp:taxon-name-part></tp:taxon-name></italic> could play a similar ecological role in reducing herbivory, but further studies are needed.</p></tp:treatment-sec><ref-list><ref id="B1"><mixed-citation xmlns:xlink="http://www.w3.org/1999/xlink" xlink:type="simple"><person-group><name name-style="western"><surname>Aublet</surname><given-names>JBCF</given-names></name></person-group> (<year>1775</year>) <italic><tp:taxon-name><tp:taxon-name-part taxon-name-part-type="genus">Besleria</tp:taxon-name-part></tp:taxon-name></italic>. In: Histoire des plantes de la Guiane Françoise, Vol. 2. Paris, France: Chez Pierre-François Didot Jeune, 629–637.</mixed-citation></ref><ref id="B6"><mixed-citation xmlns:xlink="http://www.w3.org/1999/xlink" xlink:type="simple"><person-group><name name-style="western"><surname>Clark</surname><given-names>JL</given-names></name><name name-style="western"><surname>Clavijo</surname><given-names>L</given-names></name><name name-style="western"><surname>Muchhala</surname><given-names>N</given-names></name></person-group> (<year>2015</year>) <article-title>Convergence of anti-bee pollination mechanisms in the Neotropical plant genus <italic><tp:taxon-name><tp:taxon-name-part taxon-name-part-type="genus">Drymonia</tp:taxon-name-part></tp:taxon-name></italic> (<tp:taxon-name><tp:taxon-name-part taxon-name-part-type="family">Gesneriaceae</tp:taxon-name-part></tp:taxon-name>).</article-title><source>Evolutionary Ecology</source><volume>29</volume>: <fpage>355</fpage>–<lpage>377</lpage>. <ext-link xlink:href="10.1007/s10682-014-9729-4" ext-link-type="doi" xlink:type="simple">https://doi.org/10.1007/s10682-014-9729-4</ext-link></mixed-citation></ref><ref id="B20"><mixed-citation xmlns:xlink="http://www.w3.org/1999/xlink" xlink:type="simple"><person-group><name name-style="western"><surname>Wiehler</surname><given-names>H</given-names></name></person-group> (<year>1995</year>) <article-title>“<tp:taxon-name><tp:taxon-name-part taxon-name-part-type="genus">Drymonia</tp:taxon-name-part></tp:taxon-name> umecta”. Medicinal herbs.</article-title><source>Gesneriana</source><volume>1</volume>(<issue>1</issue>): <fpage>110</fpage>.</mixed-citation></ref><ref id="B12"><mixed-citation xmlns:xlink="http://www.w3.org/1999/xlink" xlink:type="simple"><person-group><name name-style="western"><surname>Thomas</surname><given-names>V</given-names></name></person-group> (<year>1991</year>) <article-title>Structural, functional and phylogenetic aspects of the colleter.</article-title><source>Annals of Botany</source><volume>68</volume>: <fpage>287</fpage>–<lpage>305</lpage>. <ext-link xlink:href="10.1093/oxfordjournals.aob.a088256" ext-link-type="doi" xlink:type="simple">https://doi.org/10.1093/oxfordjournals.aob.a088256</ext-link></mixed-citation></ref><ref id="B3"><mixed-citation xmlns:xlink="http://www.w3.org/1999/xlink" xlink:type="simple"><person-group><name name-style="western"><surname>Benzing</surname><given-names>DH</given-names></name></person-group> (<year>2000</year>) <tp:taxon-name><tp:taxon-name-part taxon-name-part-type="family">Bromeliaceae</tp:taxon-name-part></tp:taxon-name>: profile of an adaptive radiation. Cambridge University Press, New York. <ext-link xlink:href="10.1017/CBO9780511565175" ext-link-type="doi" xlink:type="simple">https://doi.org/10.1017/CBO9780511565175</ext-link></mixed-citation></ref><ref id="B2"><mixed-citation xmlns:xlink="http://www.w3.org/1999/xlink" xlink:type="simple"><person-group><name name-style="western"><surname>Ballego-Campos</surname><given-names>I</given-names></name><name name-style="western"><surname>Campostrini Forzza</surname><given-names>R</given-names></name><name name-style="western"><surname>Sousa Paiva</surname><given-names>EA</given-names></name></person-group> (<year>2023</year>) <article-title>An overview of secretion in floral bracts of <tp:taxon-name><tp:taxon-name-part taxon-name-part-type="subfamily">Tillandsioideae</tp:taxon-name-part></tp:taxon-name> (<tp:taxon-name><tp:taxon-name-part taxon-name-part-type="family">Bromeliaceae</tp:taxon-name-part></tp:taxon-name>), with emphasis on the secretory scales.</article-title><source>AoB Plants</source><volume>15</volume>: <fpage>1</fpage>–<lpage>20</lpage>. <ext-link xlink:href="10.1093/aobpla/plad066" ext-link-type="doi" xlink:type="simple">https://doi.org/10.1093/aobpla/plad066</ext-link></mixed-citation></ref><ref id="B10"><mixed-citation xmlns:xlink="http://www.w3.org/1999/xlink" xlink:type="simple"><person-group><name name-style="western"><surname>Monteiro</surname><given-names>RF</given-names></name><name name-style="western"><surname>Macedo</surname><given-names>MV</given-names></name></person-group> (<year>2014</year>) <article-title>First report on the diversity of insects trapped by a sticky exudate of the inflorescences of <italic><tp:taxon-name><tp:taxon-name-part taxon-name-part-type="genus">Vriesea</tp:taxon-name-part><tp:taxon-name-part taxon-name-part-type="species">bituminosa</tp:taxon-name-part></tp:taxon-name></italic> Wawra (<tp:taxon-name><tp:taxon-name-part taxon-name-part-type="family">Bromeliaceae</tp:taxon-name-part></tp:taxon-name>: <tp:taxon-name><tp:taxon-name-part taxon-name-part-type="subfamily">Tillandsioideae</tp:taxon-name-part></tp:taxon-name>).</article-title><source>Arthropod-Plant Interactions</source><volume>8</volume>: <fpage>519</fpage>–<lpage>523</lpage>. <ext-link xlink:href="10.1007/s11829-014-9332-1" ext-link-type="doi" xlink:type="simple">https://doi.org/10.1007/s11829-014-9332-1</ext-link></mixed-citation></ref></ref-list></tp:taxon-treatment>
