# Supplementary material for: ﻿Four new species of Drymonia (Gesneriaceae) from South America: Tributes to inspirational leaders
Source: PhytoKeys. 2025 May 12;256:37–59. doi: 10.3897/phytokeys.256.148263 (PMC12089965; doi:10.3897/phytokeys.256.148263)
Supplement: XML Treatment for Drymonia katzensteiniae [file phytokeys.256.148263-treatment2.xml]

<!DOCTYPE tp:taxon-treatment
  PUBLIC "-//TaxonX//DTD Taxonomic Treatment Publishing DTD v0 20100105//EN" "tax-treatment-NSO.dtd">
<tp:taxon-treatment xmlns:tp="http://www.plazi.org/taxpub"><tp:treatment-meta><kwd-group><label>Taxon classification</label><kwd>
              <named-content content-type="kingdom">Plantae</named-content>
            </kwd><kwd>
              <named-content content-type="order">Lamiales</named-content>
            </kwd><kwd>
              <named-content content-type="family">Gesneriaceae</named-content>
            </kwd></kwd-group><mixed-citation publication-type="journal"><person-group><name><surname>Clark</surname><given-names>John L.</given-names></name></person-group><article-title>﻿Four new species of <italic><tp:taxon-name><tp:taxon-name-part taxon-name-part-type="genus" reg="Drymonia">Drymonia</tp:taxon-name-part></tp:taxon-name></italic> (<tp:taxon-name><tp:taxon-name-part taxon-name-part-type="family">Gesneriaceae</tp:taxon-name-part></tp:taxon-name>) from South America: Tributes to inspirational leaders</article-title><source>PhytoKeys</source><day>12</day><month>05</month><year>2025</year><volume>256</volume><fpage>37</fpage><lpage>59</lpage><pub-id pub-id-type="doi">10.3897/phytokeys.256.148263</pub-id></mixed-citation></tp:treatment-meta><tp:nomenclature><label>﻿</label><tp:taxon-name>
            <object-id xmlns:xlink="http://www.w3.org/1999/xlink" content-type="arpha" xlink:type="simple">485620A3-0023-5629-8779-61C212E53A69</object-id>
            <tp:taxon-name-part taxon-name-part-type="genus" reg="Drymonia">Drymonia</tp:taxon-name-part>
            <tp:taxon-name-part taxon-name-part-type="species" reg="katzensteiniae">katzensteiniae</tp:taxon-name-part>
            <object-id xmlns:xlink="http://www.w3.org/1999/xlink" content-type="ipni" xlink:type="simple">urn:lsid:ipni.org:names:77361652-1</object-id>
          </tp:taxon-name><tp:taxon-authority>J.L.Clark</tp:taxon-authority><tp:taxon-status xmlns:xlink="http://www.w3.org/1999/xlink" xlink:type="simple">sp. nov.</tp:taxon-status><xref ref-type="fig" rid="F3">Figs 3</xref><xref ref-type="fig" rid="F4">, 4</xref></tp:nomenclature><tp:treatment-sec sec-type="diagnosis" id="SECID0ER6AE"><title>Diagnosis.</title><p>Differs from <italic><tp:taxon-name><tp:taxon-name-part taxon-name-part-type="genus" reg="Drymonia">Drymonia</tp:taxon-name-part><tp:taxon-name-part taxon-name-part-type="species" reg="coccinea">coccinea</tp:taxon-name-part></tp:taxon-name></italic> by corollas that are less than 2.5 cm long (vs. corollas &gt; 3.5 cm in <italic><tp:taxon-name><tp:taxon-name-part taxon-name-part-type="genus" reg="Drymonia">D.</tp:taxon-name-part><tp:taxon-name-part taxon-name-part-type="species" reg="coccinea">coccinea</tp:taxon-name-part></tp:taxon-name></italic>), orange corolla tubes (vs. yellow corolla tubes in <italic><tp:taxon-name><tp:taxon-name-part taxon-name-part-type="genus" reg="Drymonia">D.</tp:taxon-name-part><tp:taxon-name-part taxon-name-part-type="species" reg="coccinea">coccinea</tp:taxon-name-part></tp:taxon-name></italic>), and relatively large leaves that often exceed 30 cm in length.</p></tp:treatment-sec><tp:treatment-sec sec-type="material" id="SECID0EZAAG"><title>Type.</title><p>Ecuador • Napo: parroquia Catundo, buffer zone of Parque Nacional Sumaco Napo Galeras, trail from the Comunidad Mushullakta towards crest of Galeras, 1100–1200 m, <named-content xmlns:xlink="http://www.w3.org/1999/xlink" content-type="dwc:verbatimCoordinates" xlink:type="simple"><named-content content-type="geo-json" specific-use="{&#34;type&#34;:&#34;Point&#34;,&#34;coordinates&#34;:[-77.563611,-0.827778]}" id="NCID0ECBAG" xlink:type="simple">0°49'40"S, 77°33'49"W</named-content></named-content>, 25 Feb 2003, <italic>J.L. Clark &amp; N. Harris 7247</italic> (holotype: SEL! [barcode SEL065816]; isotypes: MO, QCNE, US! [barcode US00818455]).</p></tp:treatment-sec><tp:treatment-sec sec-type="description" id="SECID0EJBAG"><title>Description.</title><p>Elongate scandent subwoody nomadic lianas with leaves in the subcanopy (ca. 10 m above ground) and flowers produced near the forest floor along a leafless portion of the stem. <bold><italic>Stems</italic></bold> elongate and subwoody, terete in cross section, 3–6 mm in diameter. <bold><italic>Leaves</italic></bold> opposite, equal in a pair; petiole 2–8 cm long, green, terete in cross-section; blade broadly ovate to ovate, 13–27 × 5–10 cm, coriaceous, adaxially light green, abaxially green when alive and turning dark red when dry, apex acute to acuminate, base acute, sometimes slightly decurrent along the petiole, margin entire, 5–7 pairs of secondary veins, sparsely pubescent with single-celled trichomes abaxially, adaxially glabrous. <bold><italic>Inflorescences</italic></bold> of pair-flowered cymes that elongate from displaced bracteoles, produced along a leafless region of stem near ground, each often reaching 7 cm in length, with each inflorescence branch subtended by a pair of persistent bracts; bracts sparsely puberulent, oval and uniformly red, ca. 3.0 × 2.2 cm; each inflorescence with one open mature flower at a time. <bold><italic>Flowers</italic></bold> tubular and laterally compressed; pedicels 4–7 mm long. Calyx orange to orange suffused with red, glabrous, base of calyx with enations, lobes 5, nearly free, fused at the base for 2–4 mm, lobes overlapping, imbricate, and clasping corolla tube, broadly ovate, apex rounded, base broadly ovate, margins entire, ventral and lower lobes ca. 2.3 × 1.2 cm, the dorsal lobe slightly smaller, ca. 2.1 × 1.0 cm. Corolla tube zygomorphic, protandrous, oblique to perpendicular relative to calyx, ca. 3.2 cm long, gibbous at base, constricted laterally throughout, 7–10 mm wide, outside mostly glabrous at base and puberulent near apex, inside glabrous with minute glandular trichomes near apex, throat elliptic in cross section and constricted laterally, lobes 5, subequal, margins entire to erose, lobes reflexed, 5–6 × 7–8 mm, uniformly orange to orange suffused with red. <bold><italic>Androecium</italic></bold> of 4 didynamous stamens, included, filaments broad and flat, ca. 2.7 cm long, adnate to the corolla tube for 3 mm, white, glabrous; anthers oblong, sagittate, coherent by the lateral walls, initially dehiscent by basal pores that develop into longitudinal slits, 4–7 × 0.7–2.0 mm. <bold><italic>Gynoecium</italic></bold> with a single bilobed dorsal gland; ovary superior, 4.0–5.0 × 4.0–5.0 mm, cone-shaped, puberulent; style stout, included, 2.0 cm long; stigma stomatomorphic. <bold><italic>Fruit</italic></bold> a bivalved fleshy capsule, valves orange and reflexed when mature, each valve 1 × 1 cm. <bold><italic>Seeds</italic></bold> numerous, 0.8–10.0 × 0.4–0.5 mm, light brown, fusiform, ridged.</p></tp:treatment-sec><tp:treatment-sec sec-type="material" id="SECID0EHCAG"><title>Additional specimens examined.</title><p><bold>Ecuador</bold> • <bold>Morona-Zantiago</bold>: Río Namangoza, near Logrono, 550 m, 30 Dec 1976, <italic>M.T. Madison &amp; F.R. Coleman 2510</italic> (SEL); • Cordillera de Cutucu, 25 km SE of Logrono, 1000 m, 30 Dec 1975, <italic>M.T. Madison &amp; F.R. Coleman 2525</italic> (SEL); • Cordillera de Cutucu, 25 km SE of Logrono, 900 m, 17 Jan 1976, <italic>M.T. Madison &amp; F.R. Coleman 2617</italic> (SEL-2 sheets); • Macas, along new road, west into the Andes, first 17 km westward, then ca. 12 km south on side road, 15 Apr 1988, <italic>H. Wiehler et al. 8807</italic> (SEL); • from Macas across Río Upano for about 15 km and then a 5 km hike by foot into the Cordillera de Cutucú, after 2.5 km across a river via steel basket on a cable, 16 Apr 1988, <italic>H. Wiehler et al. 8836</italic> (SEL); • above Patuca in the Cordillera de Cutucú, ca. 15 km from Patuca, in the area of the two waterfalls visible from the bridge, 19 Apr 1988, <italic>H. Wiehler et al. 8898</italic> (SEL). • <bold>Napo</bold>: cantón Tena, Jatun Sacha Biological Station (Fundacion Jatun Sacha), forest between main cabin and Río Napo, 23 km east of Puerto Napo, 8 km east of Misahuallí, 485 m, <named-content xmlns:xlink="http://www.w3.org/1999/xlink" content-type="dwc:verbatimCoordinates" xlink:type="simple"><named-content content-type="geo-json" specific-use="{&#34;type&#34;:&#34;Point&#34;,&#34;coordinates&#34;:[-77.629572,-1.070067]}" id="NCID0ECDAG" xlink:type="simple">1°4'12.24"S, 77°37'46.46"W</named-content></named-content>, 10 Apr 2023, <italic>J.L. Clark &amp; J. Griefa 17596</italic> (ECUAMZ, SEL, US); • Tena to Río Pano, 26 Apr 1993, <italic>H. Wiehler et al. 93213</italic> (SEL); Jatun Sacha, 28 Apr 1995, <italic>H. Wiehler et al. 95133</italic> (SEL). • <bold>Pastaza</bold>: cantón Mera, parroquia Shell, road to Río Anzu and beyond (south of the town Mera), trail heading north from road, 1350–1450 m, <named-content xmlns:xlink="http://www.w3.org/1999/xlink" content-type="dwc:verbatimCoordinates" xlink:type="simple"><named-content content-type="geo-json" specific-use="{&#34;type&#34;:&#34;Point&#34;,&#34;coordinates&#34;:[-78.053333,-1.387500]}" id="NCID0ESDAG" xlink:type="simple">1°23'15"S, 78°3'12"W</named-content></named-content>, 6 May 2003, <italic>J.L. Clark et al. 7795</italic> (QCNE, SEL, UNA, US); • cantón Mera, town of Shell, small patch of forest on northern edge of Shell, 1100–1200 m, <named-content xmlns:xlink="http://www.w3.org/1999/xlink" content-type="dwc:verbatimCoordinates" xlink:type="simple"><named-content content-type="geo-json" specific-use="{&#34;type&#34;:&#34;Point&#34;,&#34;coordinates&#34;:[-78.060833,-1.487222]}" id="NCID0E3DAG" xlink:type="simple">1°29'14"S, 78°3'39"W</named-content></named-content>, 7 May 2003, <italic>J.L. Clark &amp; M. Mailoux 7836</italic> (MO, QCNE, SEL, US); • parroquia Veracruz, La Esperanza (Siguin), Finca Salina (de Hilda Perez), km 14 on the Puyo-Macas road, 800–1000 m, <named-content xmlns:xlink="http://www.w3.org/1999/xlink" content-type="dwc:verbatimCoordinates" xlink:type="simple"><named-content content-type="geo-json" specific-use="{&#34;type&#34;:&#34;Point&#34;,&#34;coordinates&#34;:[-77.898056,-1.544444]}" id="NCID0EGEAG" xlink:type="simple">1°32'40"S, 77°53'53"W</named-content></named-content>, 24 Jun 2003, <italic>J.L. Clark &amp; J. Katzenstein 8307</italic> (MO, QCNE, SEL, UNA, US); • parroquia Simon Bolivar, Bosque Protector Arutam (Fundación Arutam), km 47 on Puyo-Macas highway, 800–950 m, <named-content xmlns:xlink="http://www.w3.org/1999/xlink" content-type="dwc:verbatimCoordinates" xlink:type="simple"><named-content content-type="geo-json" specific-use="{&#34;type&#34;:&#34;Point&#34;,&#34;coordinates&#34;:[-77.832500,-1.781389]}" id="NCID0EQEAG" xlink:type="simple">1°46'53"S, 77°49'57"W</named-content></named-content>, 10 Aug 2005 (QCNE, US); • parroquia Simon Bolivar, Bosque Protector Arutam (Fundación Arutam), km 47 on Puyo-Macas highway, 800-950 m, <named-content xmlns:xlink="http://www.w3.org/1999/xlink" content-type="dwc:verbatimCoordinates" xlink:type="simple"><named-content content-type="geo-json" specific-use="{&#34;type&#34;:&#34;Point&#34;,&#34;coordinates&#34;:[-77.832500,-1.781389]}" id="NCID0EYEAG" xlink:type="simple">1°46'53"S, 77°49'57"W</named-content></named-content>, 10 Aug 2005, <italic>J.L. Clark, D. Munez, S. Quinn &amp; M. Katan 9160</italic> (QCNE, SEL, US); • cantón Mera, Río Anzu Reserve (Fundacion EcoMinga), 10+ km along dirt road from Río Alpayacu, 1197 m, <named-content xmlns:xlink="http://www.w3.org/1999/xlink" content-type="dwc:verbatimCoordinates" xlink:type="simple"><named-content content-type="geo-json" specific-use="{&#34;type&#34;:&#34;Point&#34;,&#34;coordinates&#34;:[-78.046667,-1.402500]}" id="NCID0ECFAG" xlink:type="simple">1°24'9"S, 78°2'48"W</named-content></named-content>, 2 Aug 2013, <italic>J.L. Clark, J. Grammer, J. Martin &amp; P. Taber 13653</italic> (ECUAMZ, SEL, US); • cantón Pastaza, parroquia Veracruz, finca de Ursula Gelchsheimer, between Puyo and Macas, via a Taculín, entrada al Calvario, Río Bobonaza watershed, 609 m, <named-content xmlns:xlink="http://www.w3.org/1999/xlink" content-type="dwc:verbatimCoordinates" xlink:type="simple"><named-content content-type="geo-json" specific-use="{&#34;type&#34;:&#34;Point&#34;,&#34;coordinates&#34;:[-77.839175,-1.517889]}" id="NCID0EMFAG" xlink:type="simple">1°31'4.4"S, 77°50'21.03"W</named-content></named-content>, 12 Jan 2024, <italic>J.L. Clark &amp; H.X. Garzón-Suárez 17868</italic> (ECUAMZ, QCA, SEL, US); • 8 km from Puyo along road to Macas and Canelos, east along stream near distillery, 21 Apr 1986, <italic>H. Wiehler et al. 86104</italic> (SEL, US); • environs of Mera, hills east of town, 1188 m, 22 Nov 1974, <italic>T. Plowman &amp; E.W. Davis 4481</italic> (SEL).</p></tp:treatment-sec><tp:treatment-sec sec-type="phenology" id="SECID0EXFAG"><title>Phenology.</title><p>Collected with flowers in January, February, April, May, June, August, November, and December. Collected with fruits in June.</p></tp:treatment-sec><tp:treatment-sec sec-type="etymology" id="SECID0E3FAG"><title>Etymology.</title><p>The specific epithet honors Jeanne Katzenstein, a horticulturist and life-long promoter for the taxonomic study of <tp:taxon-name><tp:taxon-name-part taxon-name-part-type="family">Gesneriaceae</tp:taxon-name-part></tp:taxon-name>. Katzenstein has held several leadership roles in the Gesneriad Society, most notably serving as editor of the society’s journal for two decades (1992–2012). She was the Conference Organizer for the 2010 World Gesneriad Research Conference (WGRC 2010) held at Marie Selby Botanical Gardens. A tireless supporter of multiple generations of <tp:taxon-name><tp:taxon-name-part taxon-name-part-type="family">Gesneriaceae</tp:taxon-name-part></tp:taxon-name> systematists, Katzenstein participated in 18 expeditions across Latin America with the late Hans Wiehler (1930–2003), who honored her contributions with an eponym, <italic><tp:taxon-name><tp:taxon-name-part taxon-name-part-type="genus" reg="Columnea">Columnea</tp:taxon-name-part><tp:taxon-name-part taxon-name-part-type="species" reg="katzensteiniae">katzensteiniae</tp:taxon-name-part></tp:taxon-name></italic> (Wiehler) L.E. Skog &amp; L.P. Kvist. Katzenstein co-directed four study-abroad programs focused on <tp:taxon-name><tp:taxon-name-part taxon-name-part-type="family">Gesneriaceae</tp:taxon-name-part></tp:taxon-name> with John L. Clark and collaborated closely with Laurence E. Skog (Smithsonian Institution) to curate the Wiehler collections at Marie Selby Botanical Gardens. The species described here was collected by the author and Katzenstein during a collaborative 2003 field research expedition in Ecuador (<italic>J.L. Clark &amp; J. Katzenstein 8307</italic>).</p></tp:treatment-sec><tp:treatment-sec sec-type="distribution" id="SECID0E5GAG"><title>Distribution.</title><p><italic><tp:taxon-name><tp:taxon-name-part taxon-name-part-type="genus" reg="Drymonia">Drymonia</tp:taxon-name-part><tp:taxon-name-part taxon-name-part-type="species" reg="katzensteiniae">katzensteiniae</tp:taxon-name-part></tp:taxon-name></italic> is distributed in premontane wet forests along the eastern Andean slopes of Ecuador, particularly in the provinces of Morona-Santiago, Pastaza, and Napo (Table <xref ref-type="table" rid="T1">1</xref>). Notably, it has not been recorded in the northern province of Orellana or the southern province of Zamora-Chinchipe. The species is typically found at elevations between 800 and 1200 meters, though some populations have been documented as low as 500 meters in Napo (e.g., <italic>J.L. Clark et al. 17496</italic>).</p></tp:treatment-sec><tp:treatment-sec sec-type="comments" id="SECID0EVHAG"><title>Comments.</title><p>Among the four species described here, <italic><tp:taxon-name><tp:taxon-name-part taxon-name-part-type="genus" reg="Drymonia">Drymonia</tp:taxon-name-part><tp:taxon-name-part taxon-name-part-type="species" reg="katzensteiniae">katzensteiniae</tp:taxon-name-part></tp:taxon-name></italic> has the largest leaf blades (&gt; 30 cm long) and the smallest flowers (corollas &lt; 2.5 cm long). The bracts are reddish-orange, while the corolla tubes are orange, with the corolla itself ranging from orange to orangish-red (Fig. <xref ref-type="fig" rid="F3">3D</xref>). The corolla lobes vary from orange to red or red suffused with yellow (Fig. <xref ref-type="fig" rid="F3">3</xref>). Unlike <italic><tp:taxon-name><tp:taxon-name-part taxon-name-part-type="genus" reg="Drymonia">D.</tp:taxon-name-part><tp:taxon-name-part taxon-name-part-type="species" reg="clavijoiae">clavijoiae</tp:taxon-name-part></tp:taxon-name></italic> (Fig. <xref ref-type="fig" rid="F1">1</xref>), the bracts of <italic><tp:taxon-name><tp:taxon-name-part taxon-name-part-type="genus" reg="Drymonia">D.</tp:taxon-name-part><tp:taxon-name-part taxon-name-part-type="species" reg="katzensteiniae">katzensteiniae</tp:taxon-name-part></tp:taxon-name></italic> are often moist but never gelatinous.</p><fig id="F3" position="float" orientation="portrait"><object-id xmlns:xlink="http://www.w3.org/1999/xlink" content-type="doi" xlink:type="simple">10.3897/phytokeys.256.148263.figure3</object-id><object-id xmlns:xlink="http://www.w3.org/1999/xlink" content-type="arpha" xlink:type="simple">CABB729B-556D-5D7F-9748-7B0351419430</object-id><label>Figure 3.</label><caption><p>Field images of <italic><tp:taxon-name><tp:taxon-name-part taxon-name-part-type="genus" reg="Drymonia">Drymonia</tp:taxon-name-part><tp:taxon-name-part taxon-name-part-type="species" reg="katzensteiniae">katzensteiniae</tp:taxon-name-part></tp:taxon-name></italic> J.L.Clark <bold>A, B</bold> front views of corollas <bold>C</bold> lateral view of flower <bold>D</bold> inflorescence <bold>E</bold> fleshy bivalved capsule (<bold>A</bold> from <italic>J.L. Clark et al. 17496</italic><bold>B, C</bold> from <italic>J.L. Clark 13653</italic><bold>C</bold> from <italic>J.L. Clark et al. 17496</italic><bold>D</bold> from <italic>J.L. Clark et al. 17868</italic><bold>E</bold> from <italic>J.L. Clark 7795</italic>). Photos by J.L. Clark.</p></caption><graphic xmlns:xlink="http://www.w3.org/1999/xlink" xlink:href="phytokeys-256-037_article-148263__-g003.jpg" position="float" orientation="portrait" xlink:type="simple" id="oo_1328473.jpg"><uri content-type="original_file" xlink:type="simple">https://binary.pensoft.net/fig/1328473</uri></graphic></fig><fig id="F4" position="float" orientation="portrait"><object-id xmlns:xlink="http://www.w3.org/1999/xlink" content-type="doi" xlink:type="simple">10.3897/phytokeys.256.148263.figure4</object-id><object-id xmlns:xlink="http://www.w3.org/1999/xlink" content-type="arpha" xlink:type="simple">A47CFB35-11B7-523B-B4D1-F1DF68A89FE4</object-id><label>Figure 4.</label><caption><p>Illustration of <italic><tp:taxon-name><tp:taxon-name-part taxon-name-part-type="genus" reg="Drymonia">Drymonia</tp:taxon-name-part><tp:taxon-name-part taxon-name-part-type="species" reg="katzensteiniae">katzensteiniae</tp:taxon-name-part></tp:taxon-name></italic> J.L.Clark <bold>A</bold> adaxial leaf surface <bold>B</bold> habit featuring foliage in subcanopy <bold>C</bold> mature flower with inflorescence bracts <bold>D</bold> flower <bold>E</bold> lateral view of flower with mature gynoecium <bold>F</bold> lateral view of open flower with mature androecium <bold>G</bold> front view of corolla <bold>H</bold> fleshy bivalved capsule <bold>I</bold> elongate inflorescence featured at base of tree (<bold>A, B</bold> from <italic>J.L. Clark et al. 8307</italic><bold>C</bold> from <italic>J.L. Clark et al. 9160</italic><bold>D, E, F</bold> from <italic>J.L. Clark 13653</italic><bold>G, H</bold> from <italic>J.L. Clark 7795</italic><bold>I</bold> from <italic>J.L. Clark 13653</italic>). Illustration by Sue Blackshear.</p></caption><graphic xmlns:xlink="http://www.w3.org/1999/xlink" xlink:href="phytokeys-256-037_article-148263__-g004.jpg" position="float" orientation="portrait" xlink:type="simple" id="oo_1328476.jpg"><uri content-type="original_file" xlink:type="simple">https://binary.pensoft.net/fig/1328476</uri></graphic></fig><p>It is noteworthy that <italic><tp:taxon-name><tp:taxon-name-part taxon-name-part-type="genus" reg="Drymonia">Drymonia</tp:taxon-name-part><tp:taxon-name-part taxon-name-part-type="species" reg="katzensteiniae">katzensteiniae</tp:taxon-name-part></tp:taxon-name></italic> is endemic to Ecuador and typically grows sympatrically with <italic><tp:taxon-name><tp:taxon-name-part taxon-name-part-type="genus" reg="Drymonia">D.</tp:taxon-name-part><tp:taxon-name-part taxon-name-part-type="species" reg="clavijoiae">clavijoiae</tp:taxon-name-part></tp:taxon-name></italic>. Although <italic><tp:taxon-name><tp:taxon-name-part taxon-name-part-type="genus" reg="Drymonia">D.</tp:taxon-name-part><tp:taxon-name-part taxon-name-part-type="species" reg="clavijoiae">clavijoiae</tp:taxon-name-part></tp:taxon-name></italic> is more widespread and abundant, occurrences of <italic><tp:taxon-name><tp:taxon-name-part taxon-name-part-type="genus" reg="Drymonia">D.</tp:taxon-name-part><tp:taxon-name-part taxon-name-part-type="species" reg="katzensteiniae">katzensteiniae</tp:taxon-name-part></tp:taxon-name></italic> often coincide with those of <italic><tp:taxon-name><tp:taxon-name-part taxon-name-part-type="genus" reg="Drymonia">D.</tp:taxon-name-part><tp:taxon-name-part taxon-name-part-type="species" reg="clavijoiae">clavijoiae</tp:taxon-name-part></tp:taxon-name></italic> in the same localities. The overlapping distribution of these two species was a significant factor in the discovery and recognition of <italic><tp:taxon-name><tp:taxon-name-part taxon-name-part-type="genus" reg="Drymonia">D.</tp:taxon-name-part><tp:taxon-name-part taxon-name-part-type="species" reg="katzensteiniae">katzensteiniae</tp:taxon-name-part></tp:taxon-name></italic> as a distinct species.</p><p>Phylogenetic studies based on DNA sequence data have included samples of both <italic><tp:taxon-name><tp:taxon-name-part taxon-name-part-type="genus" reg="Drymonia">D.</tp:taxon-name-part><tp:taxon-name-part taxon-name-part-type="species" reg="katzensteiniae">katzensteiniae</tp:taxon-name-part></tp:taxon-name></italic> and <italic><tp:taxon-name><tp:taxon-name-part taxon-name-part-type="genus" reg="Drymonia">D.</tp:taxon-name-part><tp:taxon-name-part taxon-name-part-type="species" reg="clavijoiae">clavijoiae</tp:taxon-name-part></tp:taxon-name></italic>, although these samples were initially determined as <italic><tp:taxon-name><tp:taxon-name-part taxon-name-part-type="genus" reg="Drymonia">D.</tp:taxon-name-part><tp:taxon-name-part taxon-name-part-type="species" reg="coccinea">coccinea</tp:taxon-name-part></tp:taxon-name></italic>. There are no known samples of the currently recognized <italic><tp:taxon-name><tp:taxon-name-part taxon-name-part-type="genus" reg="Drymonia">D.</tp:taxon-name-part><tp:taxon-name-part taxon-name-part-type="species" reg="coccinea">coccinea</tp:taxon-name-part></tp:taxon-name></italic> included in published phylogenetic studies or represented in the National Center for Biotechnology Information (<abbrev xmlns:xlink="http://www.w3.org/1999/xlink" xlink:title="National Center for Biotechnology Information" id="ABBRID0EMQAG" xlink:type="simple">NCBI</abbrev>) GenBank database. Tissue samples from <italic><tp:taxon-name><tp:taxon-name-part taxon-name-part-type="genus" reg="Drymonia">D.</tp:taxon-name-part><tp:taxon-name-part taxon-name-part-type="species" reg="clavijoiae">clavijoiae</tp:taxon-name-part></tp:taxon-name></italic> (<italic>J.L. Clark et al. 6492</italic>) and from the type specimen of <italic><tp:taxon-name><tp:taxon-name-part taxon-name-part-type="genus" reg="Drymonia">D.</tp:taxon-name-part><tp:taxon-name-part taxon-name-part-type="species" reg="katzensteiniae">katzensteiniae</tp:taxon-name-part></tp:taxon-name></italic> (<italic>J.L. Clark &amp; N. Harris 7247</italic>) were both recognized as members of <italic><tp:taxon-name><tp:taxon-name-part taxon-name-part-type="genus" reg="Drymonia">D.</tp:taxon-name-part><tp:taxon-name-part taxon-name-part-type="species" reg="coccinea">coccinea</tp:taxon-name-part></tp:taxon-name></italic> in <xref ref-type="bibr" rid="B6">Clark et al. (2015)</xref>. These two samples were resolved as sister-taxa in a phylogenetic analysis and strongly supported in a clade of <italic><tp:taxon-name><tp:taxon-name-part taxon-name-part-type="genus" reg="Drymonia">Drymonia</tp:taxon-name-part></tp:taxon-name></italic> species that share laterally compressed corollas (see fig. 3 in <xref ref-type="bibr" rid="B6">Clark et al. 2015</xref>).</p></tp:treatment-sec><tp:treatment-sec><!--Section generated to contain objects referenced in tp:taxon-treatment.--><table-wrap id="T1" position="float" orientation="portrait"><label>Table 1.</label><caption><p>General geographic distribution and comparison of morphological characters between <italic><tp:taxon-name><tp:taxon-name-part taxon-name-part-type="genus" reg="Drymonia">Drymonia</tp:taxon-name-part><tp:taxon-name-part taxon-name-part-type="species" reg="coccinea">coccinea</tp:taxon-name-part></tp:taxon-name></italic> and the four new species described here (<italic><tp:taxon-name><tp:taxon-name-part taxon-name-part-type="genus" reg="Drymonia">D.</tp:taxon-name-part><tp:taxon-name-part taxon-name-part-type="species" reg="clavijoiae">clavijoiae</tp:taxon-name-part></tp:taxon-name></italic>, <italic><tp:taxon-name><tp:taxon-name-part taxon-name-part-type="genus" reg="Drymonia">D.</tp:taxon-name-part><tp:taxon-name-part taxon-name-part-type="species" reg="katzensteiniae">katzensteiniae</tp:taxon-name-part></tp:taxon-name></italic>, <italic><tp:taxon-name><tp:taxon-name-part taxon-name-part-type="genus" reg="Drymonia">D.</tp:taxon-name-part><tp:taxon-name-part taxon-name-part-type="species" reg="rominieckiae">rominieckiae</tp:taxon-name-part></tp:taxon-name></italic>, and <italic><tp:taxon-name><tp:taxon-name-part taxon-name-part-type="genus" reg="Drymonia">D.</tp:taxon-name-part><tp:taxon-name-part taxon-name-part-type="species" reg="silvaniae">silvaniae</tp:taxon-name-part></tp:taxon-name></italic>).</p></caption><table id="TID0EDLAG" rules="all"><tbody><tr><th rowspan="1" colspan="1"/><th rowspan="1" colspan="1"><italic><tp:taxon-name><tp:taxon-name-part taxon-name-part-type="genus" reg="Drymonia">Drymonia</tp:taxon-name-part><tp:taxon-name-part taxon-name-part-type="species" reg="coccinea">coccinea</tp:taxon-name-part></tp:taxon-name></italic> (Aubl.) Wiehler</th><th rowspan="1" colspan="1"><italic><tp:taxon-name><tp:taxon-name-part taxon-name-part-type="genus" reg="Drymonia">Drymonia</tp:taxon-name-part><tp:taxon-name-part taxon-name-part-type="species" reg="clavijoiae">clavijoiae</tp:taxon-name-part></tp:taxon-name></italic> J.L.Clark</th><th rowspan="1" colspan="1"><italic><tp:taxon-name><tp:taxon-name-part taxon-name-part-type="genus" reg="Drymonia">Drymonia</tp:taxon-name-part><tp:taxon-name-part taxon-name-part-type="species" reg="katzensteiniae">katzensteiniae</tp:taxon-name-part></tp:taxon-name></italic> J.L.Clark</th><th rowspan="1" colspan="1"><italic><tp:taxon-name><tp:taxon-name-part taxon-name-part-type="genus" reg="Drymonia">Drymonia</tp:taxon-name-part><tp:taxon-name-part taxon-name-part-type="species" reg="rominieckiae">rominieckiae</tp:taxon-name-part></tp:taxon-name></italic> J.L.Clark</th><th rowspan="1" colspan="1"><italic><tp:taxon-name><tp:taxon-name-part taxon-name-part-type="genus" reg="Drymonia">Drymonia</tp:taxon-name-part><tp:taxon-name-part taxon-name-part-type="species" reg="silvaniae">silvaniae</tp:taxon-name-part></tp:taxon-name></italic> J.L.Clark</th></tr><tr><td rowspan="1" colspan="1">
                    <bold>Leaf blade length</bold>
                  </td><td rowspan="1" colspan="1">6–20 cm</td><td rowspan="1" colspan="1">8–22 cm</td><td rowspan="1" colspan="1">&gt; 30 cm</td><td rowspan="1" colspan="1">10–26 cm</td><td rowspan="1" colspan="1">13–27 cm</td></tr><tr><td rowspan="1" colspan="1">
                    <bold>Corolla length</bold>
                  </td><td rowspan="1" colspan="1">3.5–5 cm</td><td rowspan="1" colspan="1">4–5 cm</td><td rowspan="1" colspan="1">&lt; 2.5 cm</td><td rowspan="1" colspan="1">&lt; 3.5 cm</td><td rowspan="1" colspan="1">to 2.8 cm</td></tr><tr><td rowspan="1" colspan="1">
                    <bold>Corolla color</bold>
                  </td><td rowspan="1" colspan="1">Uniformly yellow or yellow with dark spots on lower lobes</td><td rowspan="1" colspan="1">Uniformly yellow or yellow with dark spots on lower lobes</td><td rowspan="1" colspan="1">Uniformly orange (rarely orange suffused with yellow)</td><td rowspan="1" colspan="1">Usually yellow with red patches on dorsal corolla lobes (lobes rarely yellow with thin red horizontal striations)</td><td rowspan="1" colspan="1">White with prominent horizontal red striations throughout the corolla lobes and throat</td></tr><tr><td rowspan="1" colspan="1">
                    <bold>Inflorescence length</bold>
                  </td><td rowspan="1" colspan="1">&lt; 10 cm</td><td rowspan="1" colspan="1">&gt; 20 cm</td><td rowspan="1" colspan="1">5–7 cm</td><td rowspan="1" colspan="1">30 to 45+ cm</td><td rowspan="1" colspan="1">to 5 cm</td></tr><tr><td rowspan="1" colspan="1">
                    <bold>Inflorescence bracts</bold>
                  </td><td rowspan="1" colspan="1">&lt; 5</td><td rowspan="1" colspan="1">5–15</td><td rowspan="1" colspan="1">5–10</td><td rowspan="1" colspan="1">5–15</td><td rowspan="1" colspan="1">5–10</td></tr><tr><td rowspan="1" colspan="1">
                    <bold>Inflorescence residue</bold>
                  </td><td rowspan="1" colspan="1">Not gelatinous</td><td rowspan="1" colspan="1">Gelatinous residue conspicuous</td><td rowspan="1" colspan="1">Not gelatinous</td><td rowspan="1" colspan="1">Not gelatinous</td><td rowspan="1" colspan="1">Not gelatinous</td></tr><tr><td rowspan="1" colspan="1">
                    <bold>Distribution</bold>
                  </td><td rowspan="1" colspan="1">Widespread in Amazonia &amp; Guiana Shield (Bolivia, Brazil, French Guiana, Guyana, Suriname, and eastern Peru)</td><td rowspan="1" colspan="1">Eastern Andean slopes (Ecuador, southern Colombia, and northern Peru)</td><td rowspan="1" colspan="1">Eastern Andean slopes of Ecuador (Morona-Santiago, Pastaza, and Napo)</td><td rowspan="1" colspan="1">Eastern Andean slopes of southern Ecuador and northern Peru</td><td rowspan="1" colspan="1">Eastern Andean slopes of southern Ecuador (Zamora-Chinchipe)</td></tr></tbody></table></table-wrap><fig id="F1" position="float" orientation="portrait"><object-id xmlns:xlink="http://www.w3.org/1999/xlink" content-type="doi" xlink:type="simple">10.3897/phytokeys.256.148263.figure1</object-id><object-id xmlns:xlink="http://www.w3.org/1999/xlink" content-type="arpha" xlink:type="simple">D0EDC3D0-9038-5942-943C-984675215499</object-id><label>Figure 1.</label><caption><p>Field images of <italic><tp:taxon-name><tp:taxon-name-part taxon-name-part-type="genus" reg="Drymonia">Drymonia</tp:taxon-name-part><tp:taxon-name-part taxon-name-part-type="species" reg="clavijoiae">clavijoiae</tp:taxon-name-part></tp:taxon-name></italic> J.L.Clark <bold>A, B</bold> front views of corollas <bold>C</bold> lateral view of mature flower <bold>D</bold> fleshy bivalved capsule <bold>E</bold> elongate inflorescence at base of tree (<bold>A</bold> from <italic>J.L. Clark et al. 11884</italic><bold>B</bold> from <italic>J.L. Clark 10233</italic><bold>C</bold> from <italic>J.L. Clark et al. 17912</italic><bold>D</bold> from <italic>J.L. Clark et al. 9980</italic><bold>E</bold> from <italic>J.L. Clark et al. 6492</italic>). Photos by J.L. Clark.</p></caption><graphic xmlns:xlink="http://www.w3.org/1999/xlink" xlink:href="phytokeys-256-037_article-148263__-g001.jpg" position="float" orientation="portrait" xlink:type="simple" id="oo_1328471.jpg"><uri content-type="original_file" xlink:type="simple">https://binary.pensoft.net/fig/1328471</uri></graphic></fig></tp:treatment-sec><ref-list><ref id="B6"><mixed-citation xmlns:xlink="http://www.w3.org/1999/xlink" xlink:type="simple"><person-group><name name-style="western"><surname>Clark</surname><given-names>JL</given-names></name><name name-style="western"><surname>Clavijo</surname><given-names>L</given-names></name><name name-style="western"><surname>Muchhala</surname><given-names>N</given-names></name></person-group> (<year>2015</year>) <article-title>Convergence of anti-bee pollination mechanisms in the Neotropical plant genus <italic><tp:taxon-name><tp:taxon-name-part taxon-name-part-type="genus">Drymonia</tp:taxon-name-part></tp:taxon-name></italic> (<tp:taxon-name><tp:taxon-name-part taxon-name-part-type="family">Gesneriaceae</tp:taxon-name-part></tp:taxon-name>).</article-title><source>Evolutionary Ecology</source><volume>29</volume>: <fpage>355</fpage>–<lpage>377</lpage>. <ext-link xlink:href="10.1007/s10682-014-9729-4" ext-link-type="doi" xlink:type="simple">https://doi.org/10.1007/s10682-014-9729-4</ext-link></mixed-citation></ref></ref-list></tp:taxon-treatment>
